# Supplementary material for: Constellation-based classification of avian reovirus in turkeys reveals shared virus origins among different meat-type farms
Source: Front Vet Sci. 2025 Sep 10;12:1648247. doi: 10.3389/fvets.2025.1648247 (PMC12457133; doi:10.3389/fvets.2025.1648247)
Supplement: SUPPLEMENTARY TABLE S1 — Metadata from Iowa State University Veterinary Diagnostic Laboratory (ISU-VDL) and industry collaborators. [file Table_1.XLSX]

## Sheet: 工作表1
Isolate	Genotype	M2	σC	L3	L1	L2	M1	M3	S2	S3	S4	Tissue	Purpose for testing	Lesion	State	Farm type	Bird Source	Sample coleection timing	Kant’s σC genotyping
2022114453	I	7	2	7	8	2	10	15	17	12	2	Liver	Diagnostic	Necrotizing hepatitis	Iowa	Commercial	Breeder Company A	2022-12-08	2
2023063610	I	7	2	7	8	2	10	15	17	12	2	Liver	Diagnostic	Necrotizing hepatitis	North Carolina	Mixed operation	Breeder Companies A and B	2023-06-30	2
2023067153	I	7	2	7	8	2	10	15	17	12	2	Liver	Diagnostic	Necrotizing hepatitis	North Carolina	Mixed operation	Breeder Companies A and B	2023-07-14	2
2023071968	I	7	2	7	8	2	10	15	17	12	2	Liver	Diagnostic	No lesion	North Carolina	Mixed operation	Breeder Companies A and B	2023-08-01	2
2023074842	I	7	2	7	8	2	10	15	17	12	2	Liver	Diagnostic	Necrotizing hepatitis	North Carolina	Mixed operation	Breeder Companies A and B	2023-08-08	2
2023078935	I	7	2	7	8	2	10	15	17	12	2	Liver	Surveillance	NA	North Carolina	Mixed operation	Breeder Companies A and B	2023-08-21	2
2023081284	I	7	2	7	8	2	10	15	17	12	2	Liver	Diagnostic	Necrotizing hepatitis	North Carolina	Mixed operation	Breeder Companies A and B	2023-08-29	2
2023081286	I	7	2	7	8	2	10	15	17	12	2	Liver	Diagnostic	Necrotizing hepatitis	North Carolina	Mixed operation	Breeder Companies A and B	2023-08-29	2
2023083263	I	7	2	7	8	2	10	15	17	12	2	Liver	Diagnostic	Necrotizing hepatitis	North Carolina	Mixed operation	Breeder Companies A and B	2023-09-01	2
2024010197	I	7	2	7	8	9	5	15	18	12	5	Heart	Surveillance	NA	Minnesota	Commercial	Breeder Company B	2024-01-29	2
2024014116	I	7	2	7	8	9	5	15	18	12	5	Liver	Diagnostic	Necrotizing hepatitis; Enteric coccidiosis	Iowa	Commercial	NA	2024-02-08	2
2024016066	I	7	2	7	8	9	5	15	18	12	5	Heart	Surveillance	NA	Minnesota	Commercial	Breeder Company B	2024-02-13	2
2024026792	I	7	2	7	8	9	5	15	18	12	5	Tendon	Diagnostic	Tenosynovitis	South Dakota	NA	Breeder Company B	2024-03-13	2
2024040872	I	7	2	7	8	9	5	15	7	12	5	Heart	Surveillance	NA	Iowa	Commercial	Breeder Company B	2024-04-19	2
2024040873	I	7	2	7	8	9	5	15	7	12	5	Liver	Surveillance	NA	Iowa	Commercial	Breeder Company B	2024-04-19	2
2024010196-1	I	7	2	7	8	9	5	15	18	12	5	Liver	Surveillance	NA	Minnesota	Commercial	Breeder Company B	2023-01-29	2
2024010196-2	I	7	2	7	8	9	5	15	18	12	5	Liver	Surveillance	NA	Minnesota	Commercial	Breeder Company B	2023-01-29	2
2024019012-1	I	7	2	7	8	9	5	15	18	12	5	Heart	Surveillance	NA	Minnesota	Commercial	Breeder Company B	2024-02-21	2
2024019012-2	I	7	2	7	8	9	5	15	18	12	5	Liver	Surveillance	NA	Minnesota	Commercial	Breeder Company B	2024-02-21	2
2024045737-1	I	7	2	7	1	6	10	9	2	3	17	Liver	Diagnostic	Necrotizing hepatitis	Iowa	Commercial	NA	2024-05-03	2
2024050570-1	I	7	2	7	1	6	10	9	2	3	17	Liver	Diagnostic	Necrotizing hepatitis	Iowa	Commercial	NA	2024-05-13	2
D23-006507	I	7	2	7	8	2	10	15	17	12	2	NA	Surveillance	NA	NA	Commercial	Breeder Company A	2023	2
D23-006509	I	7	2	7	8	2	10	15	17	12	2	NA	Surveillance	NA	NA	Commercial	Breeder Company A	2023	2
D23-006510	I	7	2	7	8	2	10	15	17	12	2	NA	Surveillance	NA	NA	Commercial	Breeder Company A	2023	2
D23-006661	I	7	2	7	8	2	10	15	17	12	2	NA	Surveillance	NA	NA	Commercial	Breeder Company A	2023	2
D23-006665	I	7	2	7	8	2	10	15	17	12	2	NA	Surveillance	NA	NA	Commercial	Breeder Company A	2023	2
D23-006853	I	7	2	7	8	2	10	15	17	12	2	NA	Surveillance	NA	NA	Commercial	Breeder Company A	2023	2
D23-008811	I	7	2	7	8	2	10	15	17	12	2	NA	Surveillance	NA	NA	Commercial	Breeder Company A	2023	2
D23-009284	I	7	2	7	8	2	10	15	17	12	2	NA	Surveillance	NA	NA	Commercial	Breeder Company A	2023	2
D23-009371	I	7	2	7	8	2	10	15	17	12	2	NA	Surveillance	NA	NA	Commercial	Breeder Company A	2023	2
D23-009818	I	7	2	7	8	2	10	15	17	12	2	NA	Surveillance	NA	NA	Commercial	Breeder Company A	2023	2
D23-010709	I	7	2	7	8	2	10	15	17	12	2	NA	Surveillance	NA	NA	Commercial	Breeder Company A	2023	2
D23-011616	I	7	2	7	8	2	10	15	17	12	2	NA	Surveillance	NA	NA	Commercial	Breeder Company A	2023	2
D23-012048	I	7	2	7	8	2	10	15	17	12	2	NA	Surveillance	NA	North Carolina	Mixed operation	Breeder Company B	2023	2
D23-012778	I	7	2	7	8	2	10	15	17	12	2	NA	Surveillance	NA	North Carolina	Mixed operation	Breeder Company B	2023	2
D23-013670	I	7	2	7	8	2	10	15	17	12	2	NA	Surveillance	NA	North Carolina	Mixed operation	Breeder Company B	2023	2
D23-013672	I	7	2	7	8	2	10	15	17	12	2	NA	Surveillance	NA	North Carolina	Mixed operation	Breeder Company B	2023	2
D23-015326	I	7	2	7	8	2	10	15	17	12	2	NA	Surveillance	NA	North Carolina	Mixed operation	Breeder Company B	2023	2
M23-001822	I	7	2	7	8	2	10	15	17	12	2	NA	Surveillance	NA	NA	Commercial	Breeder Company A	2023	2
M23-001824	I	7	2	7	8	2	10	15	17	12	2	NA	Surveillance	NA	NA	Commercial	Breeder Company A	2023	2
M23-005212	I	7	2	7	8	2	10	15	17	12	2	NA	Surveillance	NA	NA	Commercial	Breeder Company A	2023	2
M23-011278	I	7	2	7	8	2	10	15	17	12	2	NA	Surveillance	NA	NA	Commercial	Breeder Company A	2023	2
2023053448	II	9	1	2	7	3	19	16	7	1	5	Liver	Diagnostic	Necrotizing hepatitis	Iowa	Commercial	Breeder Company B	2023-06-01	2
2023072160	II	9	1	2	7	3	19	16	7	1	5	Liver	Diagnostic	Necrotizing hepatitis	Iowa	Commercial	Breeder Company B	2023-07-31	2
2023075368	II	9	1	2	7	3	19	16	7	1	5	Tendon	Surveillance	NA	Minnesota	Commercial	Breeder Company B	2023-08-10	2
2023075474	II	9	1	2	7	3	19	16	7	1	5	Tendon	Surveillance	NA	Pennsylvania	Commercial	NA	2023-08-05	2
2023084521	II	9	1	2	7	3	19	16	7	1	5	Tendon	Diagnostic	Tenosynovitis	Minnesota	NA	Breeder Company B	2023-09-05	2
2023090479	II	9	1	2	7	3	19	16	7	1	5	Liver	Surveillance	NA	Minnesota	Commercial	Breeder Company B	2023-09-27	2
2023099475	II	9	1	2	7	3	19	16	7	1	5	Liver	Surveillance	NA	Minnesota	NA	Breeder Company B	2023-10-19	2
2023067944-1	II	9	1	2	7	3	19	16	7	1	5	Tendon	Surveillance	NA	Pennsylvania	Commercial	NA	2023-03-08	2
2023067944-2	II	9	1	2	7	3	19	16	7	1	5	Liver	Surveillance	NA	Pennsylvania	Commercial	NA	2023-03-08	2
2023074770-1	II	9	1	2	7	3	19	16	7	1	5	Liver	Surveillance	NA	Minnesota	Commercial	Breeder Company B	2023-08-03	2
2023074770-2	II	9	1	2	7	3	19	16	7	1	5	Tendon	Surveillance	NA	Minnesota	Commercial	Breeder Company B	2023-08-03	2
2023112022-1	II	9	1	2	1	6	4	9	2	3	17	Heart	Surveillance	NA	Iowa	NA	Breeder Company B	2023-11-28	2
2023112022-2	II	9	1	2	1	6	4	9	2	3	17	Liver	Surveillance	NA	Iowa	NA	Breeder Company B	2023-11-28	2
2023118691-1	II	9	1	2	7	3	19	16	7	1	5	Liver	Surveillance	NA	Minnesota	NA	Breeder Company B	2023-12-15	2
D22-029497	II	9	1	2	8	3	19	13	6	1	12	NA	Surveillance	NA	NA	Breeder	Breeder Company B	2022	2
D22-040240	II	9	1	2	4	3	19	13	7	1	5	NA	Surveillance	NA	NA	Breeder	Breeder Company B	2022	2
D23-000398-2	II	9	1	2	7	3	19	16	7	1	5	NA	Surveillance	NA	NA	Commercial	Breeder Company A	2023	2
D23-000817-2	II	9	1	2	-1	3	5	16	7	-1	11	NA	Surveillance	NA	NA	Commercial	Breeder Company A	2023	2
D23-001658	II	9	1	2	7	3	19	16	7	1	5	NA	Surveillance	NA	NA	Commercial	Breeder Company A	2023	2
D23-002096	II	9	1	2	4	3	19	13	7	1	5	NA	Surveillance	NA	NA	Breeder	Breeder Company B	2023	2
D23-002097	II	9	1	2	4	3	19	13	7	1	5	NA	Surveillance	NA	NA	Breeder	Breeder Company B	2023	2
D23-006050	II	9	1	2	7	3	19	16	7	1	5	NA	Surveillance	NA	Missouri	Breeder	Breeder Company B	2023	2
D23-007135	II	9	1	2	4	1	1	13	7	1	5	NA	Surveillance	NA	NA	Breeder	Breeder Company B	2023	2
D23-011256	II	9	1	2	7	3	19	16	7	1	5	NA	Surveillance	NA	Missouri	Breeder	Breeder Company B	2023	2
D23-012051	II	9	1	2	4	3	19	13	7	1	5	NA	Surveillance	NA	NA	Breeder	Breeder Company B	2023	2
D23-013277	II	9	1	2	7	3	19	16	7	1	5	NA	Surveillance	NA	Missouri	Breeder	Breeder Company B	2023	2
D23-013290	II	9	1	2	7	3	19	16	7	1	5	NA	Surveillance	NA	Missouri	Breeder	Breeder Company B	2023	2
D23-013663	II	9	1	2	7	3	19	16	7	1	5	NA	Surveillance	NA	NA	Breeder	Breeder Company B	2023	2
D23-014154	II	9	1	2	7	3	19	16	7	1	5	NA	Surveillance	NA	Missouri	Breeder	Breeder Company B	2023	2
D23-014612	II	9	1	2	7	3	19	16	7	1	5	NA	Surveillance	NA	Missouri	Breeder	Breeder Company B	2023	2
D23-015145	II	9	1	2	7	3	19	16	7	1	5	NA	Surveillance	NA	Missouri	Breeder	Breeder Company B	2023	2
M22-043929-SG	II	9	1	2	7	3	19	16	7	1	5	NA	Surveillance	NA	NA	Commercial	Breeder Company A	2022	2
M23-001668-7	II	9	1	2	7	3	19	16	7	1	5	NA	Surveillance	NA	NA	Commercial	Breeder Company A	2023	2
M23-006436	II	9	1	2	7	3	19	16	7	1	5	NA	Surveillance	NA	NA	Breeder	Breeder Company B	2023	2
M23-007127	II	9	1	2	7	3	19	16	7	3	5	NA	Surveillance	NA	NA	Breeder	Breeder Company B	2023	2
M23-011459	II	9	1	2	7	3	19	16	7	1	5	NA	Surveillance	NA	Missouri	Breeder	Breeder Company B	2023	2
M23-011721	II	9	1	2	7	3	19	16	7	1	5	NA	Surveillance	NA	Missouri	Breeder	Breeder Company B	2023	2
M23-013224	II	9	1	2	7	3	19	16	7	1	5	NA	Surveillance	NA	Missouri	Breeder	Breeder Company B	2023	2
M23-014110	II	9	1	2	7	3	19	16	7	1	5	NA	Surveillance	NA	NA	Breeder	Breeder Company B	2023	2
M23-014459	II	9	1	2	7	3	19	16	7	1	5	NA	Surveillance	NA	Missouri	Breeder	Breeder Company B	2023	2
M23-017468-3	II	9	1	2	7	3	19	16	7	1	5	NA	Surveillance	NA	NA	Breeder	Breeder Company B	2023	2
M23-017615-7	II	9	1	2	7	3	19	16	7	1	5	NA	Surveillance	NA	NA	Breeder	Breeder Company B	2023	2
2022053032	III	9	7	5	7	3	19	16	18	16	3	Tendon	Surveillance	NA	North Carolina	Mixed operation	Breeder Companies A and B	2022-03-17	2
2023062089	III	9	7	5	7	3	2	16	1	1	3	NA	Surveillance	NA	Ontario	Commercial	Breeder Company A	2023-06-07	2
D23-005982-10	III	9	7	5	7	3	2	16	1	1	3	NA	Surveillance	NA	NA	Breeder	Breeder Company A	2023	2
D23-005982-12	III	9	7	5	7	3	2	16	1	1	3	NA	Surveillance	NA	NA	Breeder	Breeder Company A	2023	2
D23-005982-13	III	9	7	5	7	3	2	16	1	1	3	NA	Surveillance	NA	NA	Breeder	Breeder Company A	2023	2
D23-005982-3	III	9	7	5	7	3	2	16	1	1	3	NA	Surveillance	NA	NA	Breeder	Breeder Company A	2023	2
D23-005982-9	III	9	7	5	7	3	2	16	1	1	3	NA	Surveillance	NA	NA	Breeder	Breeder Company A	2023	2
D23-010522	III	9	7	5	4	3	15	11	15	7	6	NA	Surveillance	NA	NA	Commercial	Breeder Company A	2023	2
D23-010708-2	III	9	7	5	7	3	2	16	1	1	3	NA	Surveillance	NA	NA	Breeder	Breeder Company A	2023	2
D23-011623	III	9	7	5	7	3	2	16	1	1	3	NA	Surveillance	NA	NA	Breeder	Breeder Company A	2023	2
D23-011919-1	III	9	7	5	7	3	2	16	1	1	3	NA	Surveillance	NA	NA	Commercial	Breeder Company A	2023	2
D23-011919-2	III	9	7	5	7	3	2	16	1	1	3	NA	Surveillance	NA	NA	Commercial	Breeder Company A	2023	2
D23-013666	III	9	7	5	-1	3	19	6	10	16	5	NA	Surveillance	NA	NA	Breeder	Breeder Company B	2023	2
D23-019010	III	9	7	5	7	3	2	16	1	1	3	NA	Surveillance	NA	NA	Commercial	Breeder Company A	2023	2
D23-019013	III	9	7	5	7	3	2	16	1	1	3	NA	Surveillance	NA	NA	Commercial	Breeder Company A	2023	2
D23-020532-1	III	9	7	5	7	3	2	16	1	1	3	NA	Surveillance	NA	NA	Breeder	Breeder Company A	2023	2
D23-020532-3	III	9	7	5	7	3	2	16	1	1	3	NA	Surveillance	NA	NA	Breeder	Breeder Company A	2023	2
D23-020532-4	III	9	7	5	7	3	2	16	1	1	3	NA	Surveillance	NA	NA	Breeder	Breeder Company A	2023	2
D23-022559-1	III	9	7	5	7	3	3	1	19	10	6	NA	Surveillance	NA	NA	Breeder	Breeder Company A	2023	2
D23-022559-5	III	9	7	5	7	3	3	1	19	10	6	NA	Surveillance	NA	NA	Breeder	Breeder Company A	2023	2
D23-028716-7	III	9	7	5	7	3	2	16	1	1	3	NA	Surveillance	NA	NA	Commercial	Breeder Company A	2023	2
D23-028718-5	III	9	7	5	7	3	2	16	1	1	3	NA	Surveillance	NA	NA	Commercial	Breeder Company A	2023	2
D23-031823-1	III	9	7	5	7	3	2	16	1	1	3	NA	Surveillance	NA	NA	Commercial	Breeder Company A	2023	2
M20-011708-1	III	9	7	5	7	3	19	16	18	16	3	NA	Surveillance	NA	NA	Commercial	Breeder Company A	2020	2
M20-011708-2	III	9	7	5	7	3	19	16	18	16	3	NA	Surveillance	NA	NA	Commercial	Breeder Company A	2020	2
M22-039939	III	9	7	5	4	3	15	11	15	7	6	NA	Surveillance	NA	NA	Commercial	Breeder Company A	2022	2
2023075548	IV	9	11	2	1	6	4	9	4	1	17	Liver	Surveillance	NA	Minnesota	Commercial	Breeder Company B	2023-08-11	2
2023082343	IV	9	11	2	1	6	4	9	4	1	17	Liver	Surveillance	NA	Minnesota	NA	Breeder Company B	2023-08-31	2
2023092409	IV	9	11	2	1	6	4	9	4	1	17	NA	Surveillance	NA	Minnesota	NA	Breeder Company B	2023-09-28	2
2024026800	IV	9	11	2	1	6	4	9	4	3	17	Tendon	Diagnostic	No lesion	Ohio	Mixed operation	NA	2024-03-14	2
2024043760	IV	9	11	2	1	6	4	9	4	3	17	Tendon	Diagnostic	No lesion	Ohio	Mixed operation	NA	2024-04-29	2
2024043761	IV	9	11	2	1	6	4	9	4	3	17	Tendon	Diagnostic	Tenosynovitis	Ohio	Mixed operation	NA	2024-04-29	2
2024045527	IV	9	11	2	1	6	4	9	4	3	17	Tendon	Diagnostic	No lesion	Ohio	Mixed operation	NA	2024-05-01	2
2024045978	IV	9	11	2	1	6	4	9	4	3	17	Tendon	Diagnostic	Tenosynovitis	Indiana	Mixed operation	NA	2024-05-07	2
2024048643	IV	9	11	2	1	6	4	9	4	3	17	Tendon	Diagnostic	Tenosynovitis	Ohio	Mixed operation	NA	2024-05-07	2
2024048738	IV	9	11	2	1	6	4	9	4	3	17	Tendon	Diagnostic	Tenosynovitis	Indiana	Mixed operation	NA	2024-05-09	2
2024048804	IV	9	11	2	1	6	4	9	4	3	17	Tendon	Diagnostic	Tenosynovitis	Indiana	Mixed operation	NA	2024-05-10	2
2023078509-1	IV	9	11	2	1	6	4	9	4	1	17	Liver	Surveillance	NA	Minnesota	NA	Breeder Company B	2023-08-17	2
2023078509-2	IV	9	11	2	1	6	4	9	4	1	17	Liver	Surveillance	NA	Minnesota	NA	Breeder Company B	2023-08-17	2
2021018681	Ungrouped	6	2	5	7	-1	11	16	15	7	15	Tendon	Diagnostic	Tenosynovitis	Iowa	Commercial	Breeder Company A	2021-02-26	-
2022082895	Ungrouped	2	18	4	7	13	10	3	6	-1	15	Liver	Diagnostic	Necrotizing hepatitis	Iowa	Commercial	Breeder Company B	2022-09-07	-
2022092792	Ungrouped	9	15	6	6	7	10	14	11	4	16	Liver	Surveillance	NA	Iowa	Commercial	Breeder Company A	2022-10-05	-
2023010975	Ungrouped	2	7	3	7	13	12	3	6	18	15	Liver	Diagnostic	Necrotizing hepatitis; Lymphocytic myocarditis	Iowa	Commercial	Breeder Company A	2023-01-31	-
2023051647	Ungrouped	9	7	6	-1	13	3	14	7	-1	3	Liver	Diagnostic	Necrotizing hepatitis	South Carolina	Commercial	NA	2023-05-22	-
2023052575	Ungrouped	7	2	4	8	2	10	15	17	12	2	Liver	Diagnostic	Necrotizing hepatitis; Lymphoid depletion	Iowa	Commercial	Breeder Company B	2023-05-31	-
2023065415	Ungrouped	7	18	4	7	2	3	15	7	12	15	Liver	Surveillance	NA	Iowa	Commercial	Breeder Company A	2023-06-29	-
2023067327	Ungrouped	6	1	5	7	3	3	16	19	1	6	Liver	Diagnostic	Necrotizing hepatitis	Iowa	Commercial	Breeder Company A	2023-07-14	-
2023068682	Ungrouped	7	17	-1	4	5	19	13	7	6	5	Liver	Surveillance	NA	Ohio	Mixed operation	NA	2023-07-19	-
2023072680	Ungrouped	-1	-1	-1	-1	9	-1	10	2	-1	-1	Tendon	Surveillance	NA	Missouri	Commercial	NA	2023-07-18	-
2023078054	Ungrouped	5	12	6	6	7	6	14	12	4	19	Intestine	Diagnostic	Enteric coccidiosis	North Carolina	Mixed operation	Breeder Companies A and B	2023-08-17	-
2023078055	Ungrouped	5	12	6	6	7	6	-1	11	4	19	Liver	Diagnostic	Bacterial sepsis	North Carolina	Mixed operation	Breeder Companies A and B	2023-08-16	-
2023078696	Ungrouped	9	7	2	4	3	19	9	2	3	2	Tendon	Surveillance	NA	Utah	Commercial	NA	2023-08-21	-
2023080106	Ungrouped	5	12	6	6	7	6	14	12	4	19	Intestine	Diagnostic	Enteritis	North Carolina	Mixed operation	Breeder Companies A and B	2023-08-23	-
2023081158	Ungrouped	9	15	3	2	5	3	17	11	18	4	Liver	Surveillance	NA	Minnesota	NA	Breeder Company B	2023-08-25	-
2023081658	Ungrouped	9	15	3	2	5	3	17	11	18	4	Liver	Diagnostic	No lesion	Iowa	Commercial	Breeder Company B	2023-08-30	-
2023081694	Ungrouped	6	7	1	4	3	-1	10	8	-1	5	Liver	Surveillance	NA	Minnesota	NA	Breeder Company B	2023-08-29	-
2023087717	Ungrouped	6	2	7	1	3	12	9	4	3	17	Heart	Surveillance	NA	Minnesota	NA	Breeder Company B	2023-09-14	-
2023087926	Ungrouped	2	-1	4	1	3	12	3	4	18	17	Intestine	Surveillance	NA	Iowa	Commercial	Breeder Company B	2023-09-19	-
2023092637	Ungrouped	9	1	7	1	3	12	9	18	1	17	Intestine	Diagnostic	No lesion	Iowa	Commercial	Breeder Company A	2023-10-03	-
2023105636	Ungrouped	9	17	2	1	6	NA	13	18	3	17	Intestine	Diagnostic	Necrotizing hepatitis	Iowa	Commercial	NA	2023-11-13	-
2023106050	Ungrouped	6	18	3	1	2	10	3	18	18	4	Intestine	Surveillance	NA	Iowa	Commercial	Breeder Company B	2023-11-10	-
2024002104	Ungrouped	7	15	4	4	13	11	13	6	18	17	Tendon	Diagnostic	Tenosynovitis	Iowa	Commercial	NA	2024-01-05	-
2024008785	Ungrouped	2	15	4	4	13	10	13	-1	18	17	Liver	Diagnostic	No lesion	Iowa	NA	Breeder Company B	2024-01-24	-
2023068659-1	Ungrouped	2	18	4	1	3	12	9	4	3	2	Intestine	Diagnostic	No lesion	Iowa	Commercial	Breeder Company A	2023-07-18	-
2023068659-2	Ungrouped	6	18	7	1	3	12	9	4	18	2	Intestine	Diagnostic	No lesion	Iowa	Commercial	Breeder Company A	2023-07-18	-
2023074843-1	Ungrouped	7	12	6	8	2	6	15	17	4	2	Intestine	Diagnostic	No lesion	North Carolina	Mixed operation	Breeder Companies A and B	2023-08-07	-
2023074843-2	Ungrouped	-1	2	7	4	-1	10	-1	11	12	16	Intestine	Diagnostic	No lesion	North Carolina	Mixed operation	Breeder Companies A and B	2023-08-07	-
2023087953-1	Ungrouped	6	18	7	1	3	10	3	17	18	17	Intestine	Surveillance	NA	Iowa	Commercial	Breeder Company B	2023-09-19	-
2023087953-2	Ungrouped	2	2	7	1	3	12	9	4	3	17	Intestine	Surveillance	NA	Iowa	Commercial	Breeder Company B	2023-09-19	-
2023118691-2	Ungrouped	9	1	NA	2	NA	5	9	11	18	5	Heart	Surveillance	NA	Minnesota	NA	Breeder Company B	2023-12-15	-
2023118691-3	Ungrouped	9	1	8	7	6	19	16	7	1	5	Heart	Surveillance	NA	Minnesota	NA	Breeder Company B	2023-12-15	-
2023118691-4	Ungrouped	9	1	8	2	6	5	9	11	18	5	Liver	Surveillance	NA	Minnesota	NA	Breeder Company B	2023-12-15	-
2024045737-2	Ungrouped	9	2	7	1	6	10	9	2	3	17	Liver	Diagnostic	Necrotizing hepatitis	Iowa	Commercial	NA	2024-05-03	-
2024050570-2	Ungrouped	9	2	7	1	6	10	9	2	3	17	Liver	Diagnostic	Necrotizing hepatitis	Iowa	Commercial	NA	2024-05-13	-
D19-003899	Ungrouped	-1	-1	-1	-1	-1	-1	-1	-1	-1	-1	NA	Surveillance	NA	NA	Mixed operation	NA	2019	-
D19-006634	Ungrouped	6	1	1	-1	1	1	1	-1	-1	-1	NA	Surveillance	NA	NA	Mixed operation	NA	2019	-
D20-017616	Ungrouped	-1	1	1	3	8	-1	-1	-1	1	14	NA	Surveillance	NA	NA	Mixed operation	NA	2020	-
D22-028508	Ungrouped	9	7	-1	4	3	19	16	15	7	6	NA	Surveillance	NA	NA	Breeder	Breeder Company B	2022	-
D22-028517	Ungrouped	7	15	2	-1	3	19	6	2	-1	5	NA	Surveillance	NA	NA	Breeder	Breeder Company B	2022	-
D22-040249	Ungrouped	7	7	2	4	9	5	13	7	14	11	NA	Surveillance	NA	NA	Breeder	Breeder Company B	2022	-
D22-042842	Ungrouped	7	7	3	4	2	-1	16	-1	-1	4	NA	Surveillance	NA	NA	Breeder	Breeder Company B	2022	-
D23-000817-1	Ungrouped	7	7	2	4	9	5	13	7	14	11	NA	Surveillance	NA	NA	Commercial	Breeder Company A	2023	-
D23-003058	Ungrouped	7	2	3	8	2	10	15	17	12	2	NA	Surveillance	NA	NA	Commercial	Breeder Company A	2023	-
D23-006357	Ungrouped	7	-1	3	8	4	9	-1	6	-1	2	NA	Surveillance	NA	NA	Breeder	Breeder Company B	2023	-
D23-008571	Ungrouped	9	7	1	4	9	5	13	7	14	11	NA	Surveillance	NA	NA	Breeder	Breeder Company B	2023	-
D23-009808	Ungrouped	7	1	2	4	3	11	-1	-1	18	14	NA	Surveillance	NA	NA	Breeder	Breeder Company B	2023	-
D23-012782	Ungrouped	-1	2	-1	-1	-1	-1	6	7	-1	-1	NA	Surveillance	NA	NA	Breeder	Breeder Company B	2023	-
D23-014613	Ungrouped	9	7	1	4	9	5	13	10	1	11	NA	Surveillance	NA	NA	Breeder	Breeder Company B	2023	-
D23-020532-11	Ungrouped	9	1	4	9	3	3	1	19	10	6	NA	Surveillance	NA	NA	Breeder	Breeder Company A	2023	-
D23-020532-13	Ungrouped	9	1	4	9	3	3	1	19	10	6	NA	Surveillance	NA	NA	Breeder	Breeder Company A	2023	-
M19-005796	Ungrouped	6	-1	-1	-1	1	-1	-1	-1	-1	1	NA	Surveillance	NA	NA	Mixed operation	NA	2019	-
M23-000513	Ungrouped	6	1	1	-1	1	1	1	6	1	-1	NA	Surveillance	NA	NA	Breeder	Breeder Company B	2023	-
M23-000763	Ungrouped	7	2	3	8	2	9	15	6	12	2	NA	Surveillance	NA	NA	Breeder	Breeder Company B	2023	-
M23-013956	Ungrouped	7	15	2	4	3	11	-1	6	18	5	NA	Surveillance	NA	NA	Breeder	Breeder Company B	2023	-
2022099518	V	10	2	3	8	2	2	8	18	13	4	Liver	Diagnostic	Necrotizing hepatitis	Iowa	Commercial	Breeder Company A	2022-10-24	2
2023051528	V	10	2	3	8	2	10	15	18	12	4	Liver	Diagnostic	Necrotizing hepatitis	Iowa	Commercial	Breeder Company A	2023-05-25	2
2023058712	V	10	2	3	8	2	10	15	18	12	4	Intestine	Diagnostic	Tenosynovitis	Iowa	Commercial	Breeder Company A	2023-06-16	2
D23-006338	V	10	2	3	8	2	2	8	18	13	4	NA	Surveillance	NA	NA	Commercial	Breeder Company A	2023	2
D23-009282	V	10	2	3	8	2	2	8	18	13	4	NA	Surveillance	NA	NA	Commercial	Breeder Company A	2023	2
D23-012005	V	10	2	3	8	2	2	8	18	13	4	NA	Surveillance	NA	NA	Commercial	Breeder Company A	2023	2
M23-014435	V	10	2	3	8	2	10	15	18	12	4	NA	Surveillance	NA	NA	Commercial	Breeder Company A	2023	2
D22-026542-17	VI	9	1	5	7	3	19	7	18	1	1	NA	Surveillance	NA	NA	Breeder	Breeder Company A	2022	2
D22-026542-3	VI	9	1	5	7	3	19	7	18	1	1	NA	Surveillance	NA	NA	Breeder	Breeder Company A	2022	2
D23-010708-5	VI	9	1	5	7	3	19	7	18	1	1	NA	Surveillance	NA	NA	Breeder	Breeder Company A	2023	2
D23-010708-7	VI	9	1	5	7	3	19	7	18	1	1	NA	Surveillance	NA	NA	Breeder	Breeder Company A	2023	2
D23-020532-7	VI	9	1	5	7	3	19	7	18	1	1	NA	Surveillance	NA	NA	Breeder	Breeder Company A	2023	2
M23-011245	VI	9	1	5	7	3	19	16	16	1	4	NA	Surveillance	NA	NA	Breeder	Breeder Company B	2023	2
D20.006972.4	VII	1	1	1	3	2	3	15	16	2	2	NA	Surveillance	NA	NA	Mixed operation	NA	2020	2
D20.006974.4	VII	1	1	1	3	2	3	15	16	NA	2	NA	Surveillance	NA	NA	Mixed operation	NA	2020	2
D20-009038-VRIS-4	VII	1	1	1	3	2	3	15	16	2	2	NA	Surveillance	NA	NA	Mixed operation	NA	2020	2
D20-009039-VRIS-5	VII	1	1	1	3	2	3	15	16	2	2	NA	Surveillance	NA	NA	Mixed operation	NA	2020	2
2023081695	VIII	9	16	2	1	6	4	9	2	3	17	Liver	Surveillance	NA	Minnesota	NA	Breeder Company B	2023-08-29	Unclassified
2023106049	VIII	9	16	2	1	6	4	9	2	3	17	Intestine	Surveillance	NA	Iowa	Commercial	Breeder Company B	2023-11-10	Unclassified
2023078871-1	VIII	9	16	2	1	6	4	9	2	3	17	Heart	Surveillance	NA	Minnesota	NA	Breeder Company B	2023-08-21	Unclassified
2023078871-2	VIII	9	16	2	1	6	4	9	2	3	17	Liver	Surveillance	NA	Minnesota	NA	Breeder Company B	2023-08-21	Unclassified
